# Supplementary material for: Programmable biomolecular switches for rewiring flux in Escherichia coli
Source: Nat Commun. 2019 Aug 21;10:3751. doi: 10.1038/s41467-019-11793-7 (PMC6704175; doi:10.1038/s41467-019-11793-7)
Supplement: Supplementary file 4 — Supplementary Data 1 [file 41467_2019_11793_MOESM4_ESM.xlsx]

## Sheet: Sheet1
	Part name	Type	DNA sequence
	PJ23119	Promoter	ttgacagctagctcagtcctaggtataat
	Ptet	Promoter	taattcctaatttttgttgacactctatcgttgatagagttattttaccactccctatcagtgatagagaaaa
	Ptrc	Promoter	ttgacaattaatcatccggctcgtataatg
	PbolA	Promoter	taagctgcaatggaaacggtaaaagcggctagtatttaaaggg
	Pfic	Promoter	tgctctcccggcgtaacccggatttgccgcttatacttgtggc
	PS4	Promoter	tcctgtcagaatccatgaaatccgctatactttaaag
	PS26	Promoter	tcttgtcaaattcttaaatttgtgctatactgtatcg
	PS38	Promoter	tcttgtcaaatttttaaagttgtgctatactgtatcg
	PS52	Promoter	tcttgtcaaattcttaattttgtgctatactgtatcg
	PS58	Promoter	tctcggcagataccatattatcggctatactttaaag
	PS60	Promoter	ttctgtcatattccctattagctgctatactttaaag
	PS69	Promoter	tcttgccaaatttgcaaatttgttctatactgtattg
	PS119	Promoter	tcctgccaaatctttaatattgtgctatactgtattg
	PS143	Promoter	ccttgacaaattctcaaatttgttctatactgtattg
	PrpsJ	Promoter	gtgtcaaaaatgcactgaacgaacttgagagataacccgaaggctgtttactttactagcaatacgcttgcgttcggtggttaagtatgtataatgcgcgggcttgtcgtagtt
	PrpsM	Promoter	cgtgtgatttgcagtgccgagccgaagcataaacagcgccaaggctgattttttcgcatatttttcttgcaaagttgggttgagctggctagattagccagccaatcttt
	PrpsT P2	Promoter	ccatcactacgtaacgagtgccggcacattaacggcgcttatttgcacaaatccattgacaaaagaaggctaaaagggcatattcctcggcctttgaattgtcca
	PrrnB P1	Promoter	ttaaatttcctcttgtcaggccggaataactccctataatgcgccacca
	B0029	RBS	gttcacacaggaaacc
	B0031	RBS	gtcacacaggaaacc
	B0033	RBS	tcacacaggac
	B0034	RBS	aaagaggagaaa
	B0064	RBS	aaagaggggaaa
	ENLYFQ	TEVp recognition site	gaaaacctgtattttcag
	ETVRFQ	TVMVp recognition site	gaaaccgtgcgctttcag
	EEIHLQ	SuMMVp recognition site	gaaaccgtgcgctttcag
	F-degron	phenylalanine degron	ttcttattcgtgcaagaactg
	β-gal	degron	ttccatggcagcggtgcttggctgctgcctgtgagc
	LAA	SsrA degron	gctgctaacgacgaaaactacgctctggctgct
	rrnB T1	terminator	caaataaaacgaaaggctcagtcgaaagactgggcctttcgttttatctgttgtttgtcggtgaacgctctcctgagtaggacaaat
	T7 Te	terminator	ggctcaccttcgggtgggcctttctgcg
	mCherry	gene	atggtgagcaagggcgaggaggataacatggccatcatcaaggagttcatgcgcttcaaggtgcacatggagggctccgtgaacggccacgagttcgagatcgagggcgagggcgagggccgcccctacgagggcacccagaccgccaagctgaaggtgaccaagggtggccccctgcccttcgcctgggacatcctgtcccctcagttcatgtacggctccaaggcctacgtgaagcaccccgccgacatccccgactacttgaagctgtccttccccgagggcttcaagtgggagcgcgtgatgaacttcgaggacggcggcgtggtgaccgtgacccaggactcctccctgcaggacggcgagttcatctacaaggtgaagctgcgcggcaccaac…
	gfp	gene	atggtgagcaagggcgaggagctgttcaccggggtggtgcccatcctggtcgagctggacggcgacgtaaacggccacaagttcagcgtgtccggcgagggcgagggcgatgccacctacggcaagctgaccctgaagttcatctgcaccaccggcaagctgcccgtgccctggcccaccctcgtgaccaccctgacctacggcgtgcagtgcttcagccgctaccccgaccacatgaagcagcacgacttcttcaagtccgccatgcccgaaggctacgtccaggagcgcaccatcttcttcaaggacgacggcaactacaagacccgcgccgaggtgaagttcgagggcgacaccctggtgaaccgcatcgagctgaagggcatcgacttcaaggag…
	mVenus	gene	atggtgagcaagggcgaggagctgttcaccggggtggtgcccatcctggtcgagctggacggcgacgtaaacggccacaagttcagcgtgtccggcgagggcgagggcgatgccacctacggcaagctgaccctgaagctgatctgcaccaccggcaagctgcccgtgccctggcccaccctcgtgaccaccctgggctacggcctgcagtgcttcgcccgctaccccgaccacatgaagcagcacgacttcttcaagtccgccatgcccgaaggctacgtccaggagcgcaccatcttcttcaaggacgacggcaactacaagacccgcgccgaggtgaagttcgagggcgacaccctggtgaaccgcatcgagctgaagggcatcgacttcaaggag…
	tev	gene	atgggtgaaagcctgtttaaaggtccgcgcgattacaacccgattagcagcagcatctgccatctgaccaacgaatctgacggtcataccaccagtctgtacggtattggttttggcccgttcatcatcaccaacaaacacctgttccgccgtaacaacggtaccctggttgttcaaagcctgcacggcgttttcaaagtcaaagacaccaccaccctgcaacaacatctggttgacggtcgcgatatgatcatcatccgcatgccgaaagatttcccgccgtttccgcagaaactgaaattccgcgaaccgcaacgcgaagaacgtatttgtctggtcaccaccaacttccagaccaaatccatgagcagcatggttagcgataccagttgtaccttt…
	tvmv	gene	atgagtaaagccctgctgaaaggtgtgcgcgatttcaacccgattagcgcctgcgtttgcctgctggaaaatagctccgacggtcatagcgaacgtctgtttggcatcggctttggtccgtacatcatcgcgaaccagcacctgtttcgtcgcaacaacggcgaactgaccatcaaaaccatgcacggcgagttcaaagtcaaaaacagcacgcagctgcagatgaaaccggttgaaggtcgcgacatcatcgtgatcaaaatggcgaaagacttcccgccgtttccgcagaaactgaaattccgtcagccgaccattaaagatcgcgtttgcatggtcagcaccaacttccagcagaaaagcgtgagtagcctggttagcgaaagtagccacatcgtc…
	summv	gene	atgggagtcagtcttagtcgtggggtacgtgactataacgctatctcgtctatggtctgccgtgtcacgaacgactcggggagcagcagtacgacgatgtatggaattggctatggatgttatatcattacaaataaacacctttttcgtgagaataatgggcgcctgttaatcacatctcaccacggggaatacatttgcaaaaacagtgcgtcacttaaacttagcctggttccaggacgtgacatgctgcttattcgtttgcccaaggattgcccacccttcccatctaaattaaaattccgtgagccaacttcggaagaaaaagcggtacttgtggttaccaatttccaagaaaaacacttgtcatctatggtatccgagtcgtcgtgcgtggtg…
	Zmglf	gene	atgagttctgaaagtagtcagggtctagtcacgcgactagccctaatcgctgctataggcggcttgcttttcggttacgattcagcggttatcgctgcaatcggtacaccggttgatatccattttattgcccctcgtcacctgtctgctacggctgcggcttccctttctgggatggtcgttgttgctgttttggtcggttgtgttaccggttctttgctgtctggctggattggtattcgcttcggtcgtcgcggcggattgttgatgagttccatttgtttcgtcgccgccggttttggtgctgcgttaaccgaaaaattatttggaaccggtggttcggctttacaaattttttgctttttccggtttcttgccggtttaggtatcggtgtcgtt…
	(teF)aroK	gene	gaaaacctgtattttcagttcttattcgtgcaagaactgatggcagagaaacgcaatatctttctggttgggcctatgggtgccggaaaaagcactattgggcgccagttagctcaacaactcaatatggaattttacgattccgatcaagagattgagaaacgaaccggagctgatgtgggctgggttttcgatttagaaggcgaagaaggcttccgcgatcgcgaagaaaaggtcatcaatgagttgaccgagaaacagggtattgtgctggctactggcggcggctctgtgaaatcccgtgaaacgcgtaaccgtctttccgctcgtggcgttgtcgtttatcttgaaacgaccatcgaaaagcaacttgcacgcacgcagcgtgataaaaaacgc…
	aroGfbr	gene	atgaattatcagaacgacgatttacgcatcaaagaaatcaaagagttacttcctcctgtcgcattgctggaaaaattccccgctactgaaaatgccgcgaatacggttgcccatgcccgaaaagcgatccataagatcctgaaaggtaatgatgatcgcctgttggttgtgattggcccatgctcaattcatgatcctgtcgcggcaaaagagtatgccactcgcttgctggcgctgcgtgaagagctgaaagatgagctggaaatcgtaatgcgcgtctattttgaaaagccgcgtaccacggtgggctggaaagggctgattaacgatccgcatatggataatagcttccagatcaacgacggtctgcgtatagcccgtaaattgctgcttgatatt…
	tktA	gene	atgtcctcacgtaaagagcttgccaatgctattcgtgcgctgagcatggacgcagtacagaaagccaaatccggtcacccgggtgcccctatgggtatggctgacattgccgaagtcctgtggcgtgatttcctgaaacacaacccgcagaatccgtcctgggctgaccgtgaccgcttcgtgctgtccaacggccacggctccatgctgatctacagcctgctgcacctcaccggttacgatctgccgatggaagaactgaaaaacttccgtcagctgcactctaaaactccgggtcacccggaagtgggttacaccgctggtgtggaaaccaccaccggtccgctgggtcagggtattgccaacgcagtcggtatggcgattgcagaaaaaacgctg…
	aroBopt	gene	atggagcgtattgtcgttactctcggggaacgtagttacccaattaccatcgcatctggtttgtttaatgaaccagcttcattcttaccgctgaaatcgggcgagcaggtcatgttggtcaccaacgaaaccctggctcctctgtatctcgataaggtccgcggcgtacttgaacaggcgggtgttaacgtcgatagcgttatcctccctgacggcgagcagtataaaagcctggctgtactcgataccgtctttacggcgttgttacaaaaaccgcatggtcgcgatactacgctggtggcgcttggcggcggcgtagtgggcgatctgaccggcttcgcggcggcgagttatcagcgcggtgtccgtttcattcaagtcccgacgacgttactgtcg…
	aroE	gene	atggaaacctatgctgtttttggtaatccgatagcccacagcaaatcgccattcattcatcagcaatttgctcagcaactgaatattgaacatccctatgggcgcgtgttggcacccatcaatgatttcatcaacacactgaacgctttctttagtgctggtggtaaaggtgcgaatgtgacggtgccttttaaagaagaggcttttgccagagcggatgagcttactgaacgggcagcgttggctggtgctgttaataccctcatgcggttagaagatggacgcctgctgggtgacaataccgatggtgtaggcttgttaagcgatctggaacgtctgtcttttatccgccctggtttacgtattctgcttatcggcgctggtggagcatctcgcggc…
	ptsI	gene	atgatttcaggcattttagcatccccgggtatcgctttcggtaaagctctgcttctgaaagaagacgaaattgtcattgaccggaaaaaaatttctgccgaccaggttgatcaggaagttgaacgttttctgagcggtcgtgccaaggcatcagcccagctggaaacgatcaaaacgaaagctggtgaaacgttcggtgaagaaaaagaagccatctttgaagggcatattatgctgctcgaagatgaggagctggagcaggaaatcatagccctgattaaagataagcacatgacagctgacgcagctgctcatgaagttatcgaaggtcaggcttctgccctggaagagctggatgatgaatacctgaaagaacgtgcggctgacgtacgtgatatc…
	ccxylB	gene	atgtcttctgctatctacccgtctctgaaaggtaaacgtgttgttatcaccggtggtggttctggtatcggtgctggtctgaccgctggtttcgctcgtcagggtgctgaagttatcttcctggacatcgctgacgaagactctcgtgctctggaagctgaactggctggttctccgatcccgccggtttacaaacgttgcgacctgatgaacctggaagctatcaaagctgttttcgctgaaatcggtgacgttgacgttctggttaacaacgctggtaacgacgaccgtcacaaactggctgacgttaccggtgcttactgggacgaacgtatcaacgttaacctgcgtcacatgctgttctgcacccaggctgttgctccgggtatgaaaaaacgt…
	ccxylC	gene	atgaccgcccaagttacttgtgtttgggatctgaaagccaccttaggcgaaggtcctatctggcatggcgatactttatggttcgtggacatcaaacagcgcaaaatccacaattatcacccggccactggtgagcgtttcagtttcgatgcaccggaccaagttacctttttagccccgattgtgggcgccaccggctttgtggtgggtctgaaaaccggcatccaccgttttcatccggcaaccggcttcagcttactgctggaagtggaagatgccgcactgaacaaccgcccgaacgacgccacagtggatgcacaaggtcgtttatggtttggcaccatgcacgatggtgaggaaaacaatagcggctctttatatcgcatggatctgaccggt…
	pHluorin	gene	atgagtaaaggagaagaacttttcactggagttgtcccaattcttgttgaattagatggtgatgttaatgggcacaaattttctgtcagtggagagggtgaaggtgatgcaacatacggaaaacttacccttaaatttatttgcactactggaaaactacctgttccatggccaacacttgtcactactttctcttatggtgttcaatgcttttcaagatacccagatcatatgaaacggcatgactttttcaagagtgccatgcccgaaggttatgtacaggaaagaactatatttttcaaagatgacgggaactacaagacacgtgctgaagtcaagtttgaaggtgatacccttgttaatagaatcgagttaaaaggtattgattttaaagatgat…
