# Supplementary material for: Programmable biomolecular switches for rewiring flux in Escherichia coli
Source: Nat Commun. 2019 Aug 21;10:3751. doi: 10.1038/s41467-019-11793-7 (PMC6704175; doi:10.1038/s41467-019-11793-7)
Supplement: Supplementary file 5 — Source Data [file 41467_2019_11793_MOESM5_ESM.xlsx]

## Sheet: Fig. 1c
	RBS	Fold change			Mean value	Error bar
		Parallel 1	Parallel 2	Parallel 3
	B0034	2.34	1.34	3.35	2.34333	1.005
	B0029	3.7	4.25	3.15	3.7	0.55
	B0064	4.92	6.5	3.4	4.94	1.5501
	B0031	14.6	15.5	13.4	14.5	1.05357
	B0033	22.45	21.1	24	22.5167	1.45115

## Sheet: Fig. 1d
	RBS	Fold change			Mean value	Error bar
		Parallel 1	Parallel 2	Parallel 3
	B0034	22.5	25.2	23.7	23.8	1.35277
	B0029	17	18.2	18.5	17.9	0.793725
	B0064	4.07	4.8	3.66	4.17667	0.577437
	B0031	1.7	1.96	1.77	1.81	0.134536
	B0033	1.35	1.01	1.88	1.41333	0.438444

## Sheet: Fig. 1e
	OFF unit
	ATC concentration (ng/mL)	Log(ATC)	Parallel 1	Parallel 2	Parallel 3	Mean value	Error bar	Relative fluorescence intensity	S.D.
	300	2.47712	57.41	44.29	71.11	57.6033	13.411	4.42082	0.292088
	200	2.30103	69.17	50.21	55.18	58.1867	9.8311	4.46559	0.214118
	100	2	96.74	89.23	88.65	91.54	4.51266	7.02533	0.0982842
	50	1.69897	362.31	369.21	384.69	372.07	11.4608	28.5549	0.249613
	20	1.30103	864.15	849.55	956.23	889.977	57.8396	68.3021	1.25973
	10	1	1216.36	1265.26	1246.21	1242.61	24.648	95.3653	0.536824
	0.01	-2	1298.65	1288.11	1301.36	1296.04	6.99998	99.4658	0.152457
	Control
	ATC concentration (ng/mL)	Log(ATC)	Parallel 1	Parallel 2	Parallel 3	Mean value	Error bar	Relative fluorescence intensity	S.D.
	300	2.47712	1289.66	1294.91	1299.51	1294.69	4.92857	99.3625	0.107343
	200	2.30103	1289.24	1288.49	1299.21	1292.31	5.98445	99.1798	0.130339
	100	2	1220.81	1351.2	1298.5	1290.17	65.5929	99.0154	1.42859
	50	1.69897	1323.06	1301.2	1278	1300.75	22.5333	99.8276	0.490768
	20	1.30103	1222.72	1329	1218.41	1256.71	62.6421	96.4474	1.36432
	10	1	1303.06	1314.56	1244.5	1287.37	37.572	98.8007	0.818305
	0.01	-2	1302.73	1306.21	1265.55	1291.5	22.5377	99.1172	0.490864
	Nonlinear fitting
	X1	Y1
	-2	100.09
	-1.99553	100.09
	-1.99105	100.09
	-1.98658	100.09
	-1.9821	100.09
	-1.97763	100.09
	-1.97315	100.09
	-1.96868	100.09
	-1.9642	100.09
	-1.95973	100.09
	-1.95526	100.09
	-1.95078	100.09
	-1.94631	100.09
	-1.94183	100.09
	-1.93736	100.09
	-1.93288	100.09
	-1.92841	100.09
	-1.92393	100.09
	-1.91946	100.09
	-1.91498	100.09
	-1.91051	100.09
	-1.90604	100.09
	-1.90156	100.09
	-1.89709	100.09
	-1.89261	100.09
	-1.88814	100.09
	-1.88366	100.09
	-1.87919	100.09
	-1.87471	100.09
	-1.87024	100.09
	-1.86577	100.09
	-1.86129	100.09
	-1.85682	100.09
	-1.85234	100.09
	-1.84787	100.09
	-1.84339	100.09
	-1.83892	100.09
	-1.83444	100.09
	-1.82997	100.09
	-1.8255	100.09
	-1.82102	100.09
	-1.81655	100.09
	-1.81207	100.09
	-1.8076	100.09
	-1.80312	100.09
	-1.79865	100.09
	-1.79417	100.09
	-1.7897	100.09
	-1.78523	100.09
	-1.78075	100.09
	-1.77628	100.09
	-1.7718	100.09
	-1.76733	100.09
	-1.76285	100.09
	-1.75838	100.09
	-1.7539	100.09
	-1.74943	100.09
	-1.74495	100.09
	-1.74048	100.09
	-1.73601	100.09
	-1.73153	100.09
	-1.72706	100.09
	-1.72258	100.09
	-1.71811	100.09
	-1.71363	100.09
	-1.70916	100.09
	-1.70468	100.09
	-1.70021	100.09
	-1.69574	100.09
	-1.69126	100.09
	-1.68679	100.09
	-1.68231	100.09
	-1.67784	100.09
	-1.67336	100.09
	-1.66889	100.09
	-1.66441	100.09
	-1.65994	100.09
	-1.65547	100.09
	-1.65099	100.09
	-1.64652	100.09
	-1.64204	100.09
	-1.63757	100.09
	-1.63309	100.09
	-1.62862	100.09
	-1.62414	100.09
	-1.61967	100.09
	-1.6152	100.09
	-1.61072	100.09
	-1.60625	100.09
	-1.60177	100.09
	-1.5973	100.09
	-1.59282	100.09
	-1.58835	100.09
	-1.58387	100.09
	-1.5794	100.09
	-1.57492	100.09
	-1.57045	100.09
	-1.56598	100.09
	-1.5615	100.09
	-1.55703	100.09
	-1.55255	100.09
	-1.54808	100.09
	-1.5436	100.09
	-1.53913	100.09
	-1.53465	100.09
	-1.53018	100.09
	-1.52571	100.09
	-1.52123	100.09
	-1.51676	100.09
	-1.51228	100.09
	-1.50781	100.09
	-1.50333	100.09
	-1.49886	100.09
	-1.49438	100.09
	-1.48991	100.09
	-1.48544	100.09
	-1.48096	100.09
	-1.47649	100.09
	-1.47201	100.09
	-1.46754	100.09
	-1.46306	100.09
	-1.45859	100.09
	-1.45411	100.09
	-1.44964	100.09
	-1.44517	100.09
	-1.44069	100.09
	-1.43622	100.09
	-1.43174	100.09
	-1.42727	100.09
	-1.42279	100.09
	-1.41832	100.09
	-1.41384	100.09
	-1.40937	100.09
	-1.40489	100.09
	-1.40042	100.09
	-1.39595	100.09
	-1.39147	100.09
	-1.387	100.09
	-1.38252	100.09
	-1.37805	100.09
	-1.37357	100.09
	-1.3691	100.09
	-1.36462	100.09
	-1.36015	100.09
	-1.35568	100.09
	-1.3512	100.09
	-1.34673	100.09
	-1.34225	100.09
	-1.33778	100.09
	-1.3333	100.09
	-1.32883	100.09
	-1.32435	100.09
	-1.31988	100.09
	-1.31541	100.09
	-1.31093	100.09
	-1.30646	100.09
	-1.30198	100.09
	-1.29751	100.09
	-1.29303	100.09
	-1.28856	100.09
	-1.28408	100.09
	-1.27961	100.09
	-1.27514	100.09
	-1.27066	100.09
	-1.26619	100.09
	-1.26171	100.09
	-1.25724	100.09
	-1.25276	100.09
	-1.24829	100.09
	-1.24381	100.09
	-1.23934	100.09
	-1.23486	100.09
	-1.23039	100.09
	-1.22592	100.09
	-1.22144	100.09
	-1.21697	100.09
	-1.21249	100.09
	-1.20802	100.09
	-1.20354	100.09
	-1.19907	100.09
	-1.19459	100.09
	-1.19012	100.09
	-1.18565	100.09
	-1.18117	100.09
	-1.1767	100.09
	-1.17222	100.09
	-1.16775	100.09
	-1.16327	100.09
	-1.1588	100.09
	-1.15432	100.09
	-1.14985	100.09
	-1.14538	100.09
	-1.1409	100.09
	-1.13643	100.09
	-1.13195	100.09
	-1.12748	100.09
	-1.123	100.09
	-1.11853	100.09
	-1.11405	100.09
	-1.10958	100.09
	-1.10511	100.09
	-1.10063	100.09
	-1.09616	100.09
	-1.09168	100.09
	-1.08721	100.09
	-1.08273	100.09
	-1.07826	100.09
	-1.07378	100.09
	-1.06931	100.09
	-1.06483	100.09
	-1.06036	100.09
	-1.05589	100.09
	-1.05141	100.09
	-1.04694	100.09
	-1.04246	100.09
	-1.03799	100.09
	-1.03351	100.09
	-1.02904	100.09
	-1.02456	100.09
	-1.02009	100.09
	-1.01562	100.09
	-1.01114	100.09
	-1.00667	100.09
	-1.00219	100.09
	-0.99772	100.09
	-0.99324	100.09
	-0.98877	100.09
	-0.98429	100.09
	-0.97982	100.09
	-0.97535	100.09
	-0.97087	100.09
	-0.9664	100.09
	-0.96192	100.09
	-0.95745	100.09
	-0.95297	100.09
	-0.9485	100.09
	-0.94402	100.09
	-0.93955	100.09
	-0.93508	100.09
	-0.9306	100.09
	-0.92613	100.09
	-0.92165	100.09
	-0.91718	100.09
	-0.9127	100.09
	-0.90823	100.09
	-0.90375	100.09
	-0.89928	100.09
	-0.8948	100.09
	-0.89033	100.09
	-0.88586	100.09
	-0.88138	100.09
	-0.87691	100.09
	-0.87243	100.09
	-0.86796	100.09
	-0.86348	100.089
	-0.85901	100.089
	-0.85453	100.089
	-0.85006	100.089
	-0.84559	100.089
	-0.84111	100.089
	-0.83664	100.089
	-0.83216	100.089
	-0.82769	100.089
	-0.82321	100.089
	-0.81874	100.089
	-0.81426	100.089
	-0.80979	100.089
	-0.80532	100.089
	-0.80084	100.089
	-0.79637	100.089
	-0.79189	100.089
	-0.78742	100.089
	-0.78294	100.089
	-0.77847	100.089
	-0.77399	100.089
	-0.76952	100.089
	-0.76505	100.089
	-0.76057	100.089
	-0.7561	100.089
	-0.75162	100.089
	-0.74715	100.089
	-0.74267	100.089
	-0.7382	100.089
	-0.73372	100.089
	-0.72925	100.089
	-0.72477	100.089
	-0.7203	100.088
	-0.71583	100.088
	-0.71135	100.088
	-0.70688	100.088
	-0.7024	100.088
	-0.69793	100.088
	-0.69345	100.088
	-0.68898	100.088
	-0.6845	100.088
	-0.68003	100.088
	-0.67556	100.088
	-0.67108	100.088
	-0.66661	100.088
	-0.66213	100.088
	-0.65766	100.088
	-0.65318	100.088
	-0.64871	100.088
	-0.64423	100.088
	-0.63976	100.088
	-0.63529	100.087
	-0.63081	100.087
	-0.62634	100.087
	-0.62186	100.087
	-0.61739	100.087
	-0.61291	100.087
	-0.60844	100.087
	-0.60396	100.087
	-0.59949	100.087
	-0.59502	100.087
	-0.59054	100.087
	-0.58607	100.087
	-0.58159	100.087
	-0.57712	100.086
	-0.57264	100.086
	-0.56817	100.086
	-0.56369	100.086
	-0.55922	100.086
	-0.55474	100.086
	-0.55027	100.086
	-0.5458	100.086
	-0.54132	100.086
	-0.53685	100.086
	-0.53237	100.085
	-0.5279	100.085
	-0.52342	100.085
	-0.51895	100.085
	-0.51447	100.085
	-0.51	100.085
	-0.50553	100.085
	-0.50105	100.085
	-0.49658	100.085
	-0.4921	100.084
	-0.48763	100.084
	-0.48315	100.084
	-0.47868	100.084
	-0.4742	100.084
	-0.46973	100.084
	-0.46526	100.084
	-0.46078	100.083
	-0.45631	100.083
	-0.45183	100.083
	-0.44736	100.083
	-0.44288	100.083
	-0.43841	100.083
	-0.43393	100.082
	-0.42946	100.082
	-0.42498	100.082
	-0.42051	100.082
	-0.41604	100.082
	-0.41156	100.081
	-0.40709	100.081
	-0.40261	100.081
	-0.39814	100.081
	-0.39366	100.081
	-0.38919	100.08
	-0.38471	100.08
	-0.38024	100.08
	-0.37577	100.08
	-0.37129	100.079
	-0.36682	100.079
	-0.36234	100.079
	-0.35787	100.079
	-0.35339	100.078
	-0.34892	100.078
	-0.34444	100.078
	-0.33997	100.078
	-0.3355	100.077
	-0.33102	100.077
	-0.32655	100.077
	-0.32207	100.076
	-0.3176	100.076
	-0.31312	100.076
	-0.30865	100.075
	-0.30417	100.075
	-0.2997	100.075
	-0.29523	100.074
	-0.29075	100.074
	-0.28628	100.074
	-0.2818	100.073
	-0.27733	100.073
	-0.27285	100.073
	-0.26838	100.072
	-0.2639	100.072
	-0.25943	100.071
	-0.25495	100.071
	-0.25048	100.07
	-0.24601	100.07
	-0.24153	100.07
	-0.23706	100.069
	-0.23258	100.069
	-0.22811	100.068
	-0.22363	100.068
	-0.21916	100.067
	-0.21468	100.067
	-0.21021	100.066
	-0.20574	100.065
	-0.20126	100.065
	-0.19679	100.064
	-0.19231	100.064
	-0.18784	100.063
	-0.18336	100.063
	-0.17889	100.062
	-0.17441	100.061
	-0.16994	100.061
	-0.16547	100.06
	-0.16099	100.059
	-0.15652	100.059
	-0.15204	100.058
	-0.14757	100.057
	-0.14309	100.056
	-0.13862	100.056
	-0.13414	100.055
	-0.12967	100.054
	-0.1252	100.053
	-0.12072	100.052
	-0.11625	100.052
	-0.11177	100.051
	-0.1073	100.05
	-0.10282	100.049
	-0.09835	100.048
	-0.09387	100.047
	-0.0894	100.046
	-0.08492	100.045
	-0.08045	100.044
	-0.07598	100.043
	-0.0715	100.042
	-0.06703	100.041
	-0.06255	100.04
	-0.05808	100.039
	-0.0536	100.038
	-0.04913	100.036
	-0.04465	100.035
	-0.04018	100.034
	-0.03571	100.033
	-0.03123	100.031
	-0.02676	100.03
	-0.02228	100.029
	-0.01781	100.027
	-0.01333	100.026
	-0.00886	100.024
	-0.00438	100.023
	9.00901e-05	100.022
	0.00456	100.02
	0.00904	100.018
	0.01351	100.017
	0.01799	100.015
	0.02246	100.013
	0.02694	100.012
	0.03141	100.01
	0.03589	100.008
	0.04036	100.006
	0.04483	100.004
	0.04931	100.003
	0.05378	100.001
	0.05826	99.9986
	0.06273	99.9966
	0.06721	99.9945
	0.07168	99.9923
	0.07616	99.9901
	0.08063	99.9879
	0.08511	99.9856
	0.08958	99.9833
	0.09405	99.9809
	0.09853	99.9785
	0.103	99.976
	0.10748	99.9734
	0.11195	99.9708
	0.11643	99.9681
	0.1209	99.9654
	0.12538	99.9626
	0.12985	99.9598
	0.13432	99.9569
	0.1388	99.9539
	0.14327	99.9509
	0.14775	99.9478
	0.15222	99.9446
	0.1567	99.9413
	0.16117	99.938
	0.16565	99.9346
	0.17012	99.9312
	0.17459	99.9276
	0.17907	99.924
	0.18354	99.9203
	0.18802	99.9165
	0.19249	99.9126
	0.19697	99.9086
	0.20144	99.9046
	0.20592	99.9005
	0.21039	99.8962
	0.21486	99.8919
	0.21934	99.8875
	0.22381	99.883
	0.22829	99.8783
	0.23276	99.8736
	0.23724	99.8688
	0.24171	99.8639
	0.24619	99.8588
	0.25066	99.8537
	0.25514	99.8484
	0.25961	99.843
	0.26408	99.8375
	0.26856	99.8319
	0.27303	99.8261
	0.27751	99.8203
	0.28198	99.8143
	0.28646	99.8081
	0.29093	99.8018
	0.29541	99.7954
	0.29988	99.7889
	0.30435	99.7822
	0.30883	99.7753
	0.3133	99.7683
	0.31778	99.7611
	0.32225	99.7538
	0.32673	99.7463
	0.3312	99.7387
	0.33568	99.7309
	0.34015	99.7229
	0.34462	99.7147
	0.3491	99.7064
	0.35357	99.6978
	0.35805	99.6891
	0.36252	99.6802
	0.367	99.6711
	0.37147	99.6618
	0.37595	99.6523
	0.38042	99.6425
	0.38489	99.6326
	0.38937	99.6224
	0.39384	99.612
	0.39832	99.6014
	0.40279	99.5906
	0.40727	99.5795
	0.41174	99.5681
	0.41622	99.5566
	0.42069	99.5447
	0.42517	99.5326
	0.42964	99.5203
	0.43411	99.5076
	0.43859	99.4947
	0.44306	99.4815
	0.44754	99.468
	0.45201	99.4542
	0.45649	99.4401
	0.46096	99.4257
	0.46544	99.411
	0.46991	99.3959
	0.47438	99.3805
	0.47886	99.3648
	0.48333	99.3488
	0.48781	99.3324
	0.49228	99.3156
	0.49676	99.2984
	0.50123	99.2809
	0.50571	99.263
	0.51018	99.2447
	0.51465	99.226
	0.51913	99.2069
	0.5236	99.1874
	0.52808	99.1675
	0.53255	99.1471
	0.53703	99.1262
	0.5415	99.105
	0.54598	99.0832
	0.55045	99.061
	0.55492	99.0383
	0.5594	99.0151
	0.56387	98.9913
	0.56835	98.9671
	0.57282	98.9424
	0.5773	98.9171
	0.58177	98.8912
	0.58625	98.8648
	0.59072	98.8378
	0.5952	98.8103
	0.59967	98.7821
	0.60414	98.7533
	0.60862	98.7239
	0.61309	98.6939
	0.61757	98.6632
	0.62204	98.6318
	0.62652	98.5998
	0.63099	98.5671
	0.63547	98.5337
	0.63994	98.4995
	0.64441	98.4646
	0.64889	98.429
	0.65336	98.3926
	0.65784	98.3554
	0.66231	98.3174
	0.66679	98.2786
	0.67126	98.239
	0.67574	98.1985
	0.68021	98.1571
	0.68468	98.1149
	0.68916	98.0717
	0.69363	98.0277
	0.69811	97.9827
	0.70258	97.9367
	0.70706	97.8898
	0.71153	97.8418
	0.71601	97.7929
	0.72048	97.7429
	0.72495	97.6918
	0.72943	97.6396
	0.7339	97.5864
	0.73838	97.532
	0.74285	97.4765
	0.74733	97.4198
	0.7518	97.3619
	0.75628	97.3028
	0.76075	97.2425
	0.76523	97.1809
	0.7697	97.118
	0.77417	97.0538
	0.77865	96.9882
	0.78312	96.9213
	0.7876	96.853
	0.79207	96.7832
	0.79655	96.712
	0.80102	96.6394
	0.8055	96.5652
	0.80997	96.4895
	0.81444	96.4123
	0.81892	96.3334
	0.82339	96.2529
	0.82787	96.1708
	0.83234	96.087
	0.83682	96.0015
	0.84129	95.9142
	0.84577	95.8252
	0.85024	95.7344
	0.85471	95.6417
	0.85919	95.5471
	0.86366	95.4506
	0.86814	95.3522
	0.87261	95.2518
	0.87709	95.1494
	0.88156	95.045
	0.88604	94.9384
	0.89051	94.8298
	0.89498	94.719
	0.89946	94.606
	0.90393	94.4907
	0.90841	94.3732
	0.91288	94.2534
	0.91736	94.1312
	0.92183	94.0067
	0.92631	93.8797
	0.93078	93.7502
	0.93526	93.6183
	0.93973	93.4838
	0.9442	93.3467
	0.94868	93.207
	0.95315	93.0647
	0.95763	92.9196
	0.9621	92.7718
	0.96658	92.6211
	0.97105	92.4677
	0.97553	92.3113
	0.98	92.1521
	0.98447	91.9899
	0.98895	91.8246
	0.99342	91.6563
	0.9979	91.485
	1	91.4034
	1.00237	91.3105
	1.00685	91.1328
	1.01132	90.9519
	1.0158	90.7677
	1.02027	90.5802
	1.02474	90.3894
	1.02922	90.1952
	1.03369	89.9975
	1.03817	89.7963
	1.04264	89.5917
	1.04712	89.3834
	1.05159	89.1716
	1.05607	88.9561
	1.06054	88.7369
	1.06502	88.514
	1.06949	88.2873
	1.07396	88.0568
	1.07844	87.8225
	1.08291	87.5843
	1.08739	87.3421
	1.09186	87.096
	1.09634	86.8458
	1.10081	86.5917
	1.10529	86.3334
	1.10976	86.0711
	1.11423	85.8046
	1.11871	85.5339
	1.12318	85.2591
	1.12766	84.98
	1.13213	84.6966
	1.13661	84.4089
	1.14108	84.117
	1.14556	83.8206
	1.15003	83.5199
	1.1545	83.2148
	1.15898	82.9053
	1.16345	82.5914
	1.16793	82.273
	1.1724	81.9502
	1.17688	81.6229
	1.18135	81.291
	1.18583	80.9547
	1.1903	80.6139
	1.19477	80.2685
	1.19925	79.9186
	1.20372	79.5642
	1.2082	79.2053
	1.21267	78.8418
	1.21715	78.4738
	1.22162	78.1013
	1.2261	77.7243
	1.23057	77.3428
	1.23505	76.9569
	1.23952	76.5664
	1.24399	76.1715
	1.24847	75.7722
	1.25294	75.3685
	1.25742	74.9604
	1.26189	74.5479
	1.26637	74.1311
	1.27084	73.7101
	1.27532	73.2848
	1.27979	72.8553
	1.28426	72.4217
	1.28874	71.9839
	1.29321	71.5421
	1.29769	71.0963
	1.30103	70.7607
	1.30216	70.6465
	1.30664	70.1928
	1.31111	69.7353
	1.31559	69.2741
	1.32006	68.8091
	1.32453	68.3404
	1.32901	67.8683
	1.33348	67.3926
	1.33796	66.9135
	1.34243	66.4311
	1.34691	65.9454
	1.35138	65.4566
	1.35586	64.9647
	1.36033	64.4699
	1.3648	63.9721
	1.36928	63.4716
	1.37375	62.9684
	1.37823	62.4626
	1.3827	61.9543
	1.38718	61.4437
	1.39165	60.9307
	1.39613	60.4157
	1.4006	59.8986
	1.40508	59.3795
	1.40955	58.8586
	1.41402	58.3361
	1.4185	57.812
	1.42297	57.2864
	1.42745	56.7595
	1.43192	56.2313
	1.4364	55.7021
	1.44087	55.172
	1.44535	54.641
	1.44982	54.1093
	1.45429	53.577
	1.48114	50.3785
	1.48562	49.8458
	1.49009	49.3136
	1.49456	48.7819
	1.49904	48.251
	1.50351	47.7209
	1.50799	47.1918
	1.51246	46.6638
	1.51694	46.137
	1.52141	45.6116
	1.52589	45.0876
	1.53036	44.5652
	1.53483	44.0445
	1.53931	43.5257
	1.54378	43.0087
	1.54826	42.4939
	1.55273	41.9812
	1.55721	41.4708
	1.56168	40.9627
	1.56616	40.4572
	1.57063	39.9542
	1.57511	39.4539
	1.57958	38.9565
	1.58405	38.4619
	1.58853	37.9703
	1.593	37.4818
	1.59748	36.9965
	1.60195	36.5144
	1.60643	36.0357
	1.6109	35.5603
	1.61538	35.0885
	1.61985	34.6202
	1.62432	34.1556
	1.6288	33.6947
	1.63327	33.2375
	1.63775	32.7843
	1.64222	32.3349
	1.6467	31.8894
	1.65117	31.448
	1.65565	31.0107
	1.66012	30.5774
	1.66459	30.1484
	1.66907	29.7235
	1.67354	29.3029
	1.67802	28.8865
	1.68249	28.4745
	1.68697	28.0668
	1.69144	27.6635
	1.69592	27.2646
	1.69897	26.9949
	1.70039	26.8702
	1.70486	26.4802
	1.70934	26.0946
	1.71381	25.7136
	1.71829	25.337
	1.72276	24.965
	1.72724	24.5974
	1.73171	24.2344
	1.73619	23.8759
	1.74066	23.522
	1.74514	23.1725
	1.74961	22.8276
	1.75408	22.4872
	1.75856	22.1513
	1.76303	21.8199
	1.76751	21.4931
	1.77198	21.1707
	1.77646	20.8527
	1.78093	20.5392
	1.78541	20.2302
	1.78988	19.9255
	1.79435	19.6253
	1.79883	19.3294
	1.8033	19.0378
	1.80778	18.7506
	1.81225	18.4676
	1.81673	18.1889
	1.8212	17.9145
	1.82568	17.6442
	1.83015	17.3781
	1.83462	17.1162
	1.8391	16.8584
	1.84357	16.6046
	1.84805	16.3549
	1.85252	16.1091
	1.857	15.8674
	1.86147	15.6295
	1.86595	15.3955
	1.87042	15.1654
	1.87489	14.9391
	1.87937	14.7166
	1.88384	14.4978
	1.88832	14.2826
	1.89279	14.0711
	1.89727	13.8633
	1.90174	13.659
	1.90622	13.4581
	1.91069	13.2608
	1.91517	13.0669
	1.91964	12.8764
	1.92411	12.6893
	1.92859	12.5054
	1.93306	12.3248
	1.93754	12.1475
	1.94201	11.9733
	1.94649	11.8022
	1.95096	11.6342
	1.95544	11.4693
	1.95991	11.3074
	1.96438	11.1484
	1.96886	10.9924
	1.97333	10.8392
	1.97781	10.6888
	1.98228	10.5413
	1.98676	10.3964
	1.99123	10.2544
	1.99571	10.1149
	2	9.98355
	2.00018	9.97809
	2.00465	9.84385
	2.00913	9.71215
	2.0136	9.58296
	2.01808	9.45622
	2.02255	9.33191
	2.02703	9.20998
	2.0315	9.09039
	2.03598	8.9731
	2.04045	8.85809
	2.04492	8.7453
	2.0494	8.63469
	2.05387	8.52625
	2.05835	8.41992
	2.06282	8.31567
	2.0673	8.21346
	2.07177	8.11327
	2.07625	8.01505
	2.08072	7.91877
	2.0852	7.82439
	2.08967	7.73189
	2.09414	7.64122
	2.09862	7.55236
	2.10309	7.46528
	2.10757	7.37993
	2.11204	7.29629
	2.11652	7.21434
	2.12099	7.13403
	2.12547	7.05534
	2.12994	6.97823
	2.13441	6.90269
	2.13889	6.82867
	2.14336	6.75616
	2.14784	6.68511
	2.15231	6.61552
	2.15679	6.54734
	2.16126	6.48055
	2.16574	6.41513
	2.17021	6.35104
	2.17468	6.28827
	2.17916	6.22679
	2.18363	6.16657
	2.18811	6.10759
	2.19258	6.04982
	2.19706	5.99325
	2.20153	5.93784
	2.20601	5.88358
	2.21048	5.83045
	2.21495	5.77841
	2.21943	5.72746
	2.2239	5.67756
	2.22838	5.6287
	2.23285	5.58086
	2.23733	5.53401
	2.2418	5.48814
	2.24628	5.44323
	2.25075	5.39926
	2.25523	5.3562
	2.2597	5.31405
	2.26417	5.27278
	2.26865	5.23238
	2.27312	5.19283
	2.2776	5.1541
	2.28207	5.11619
	2.28655	5.07908
	2.29102	5.04275
	2.2955	5.00719
	2.29997	4.97237
	2.30103	4.96423
	2.30444	4.93829
	2.30892	4.90493
	2.31339	4.87228
	2.31787	4.84032
	2.32234	4.80903
	2.32682	4.77841
	2.33129	4.74843
	2.33577	4.71909
	2.34024	4.69037
	2.34471	4.66227
	2.34919	4.63476
	2.35366	4.60783
	2.35814	4.58148
	2.36261	4.55569
	2.36709	4.53045
	2.37156	4.50574
	2.37604	4.48156
	2.38051	4.4579
	2.38498	4.43474
	2.38946	4.41208
	2.39393	4.3899
	2.39841	4.3682
	2.40288	4.34696
	2.40736	4.32617
	2.41183	4.30583
	2.41631	4.28592
	2.42078	4.26644
	2.42526	4.24738
	2.42973	4.22872
	2.4342	4.21047
	2.43868	4.19261
	2.44315	4.17513
	2.44763	4.15802
	2.4521	4.14129
	2.45658	4.12491
	2.46105	4.10888
	2.46553	4.0932
	2.47	4.07786

## Sheet: Fig. 1f
	ON unit
	ATC concentration (ng/mL)	Log(ATC)	Parallel 1	Parallel 2	Parallel 3	Mean value	Error bar	Relative fluorescence intensity	S.D.
	300	2.47712	4570.41	4654.41	4526.41	4583.74	65.0333	99.8324	1.4164
	200	2.30103	4584.77	4761.12	4428.42	4591.44	166.45	99.9999	3.62523
	100	2	3464.38	3016.55	3270.21	3250.38	224.573	70.7922	4.89111
	50	1.69897	1239.54	1465.5	1395.58	1366.87	115.683	29.77	2.51953
	20	1.30103	494.28	539.74	447.82	493.947	45.9609	10.758	1.00101
	10	1	236.27	251.64	289.9	259.27	27.6171	5.64681	0.601492
	0.01	-2	228.44	190.87	158.01	192.44	35.2412	4.19128	0.767542
	Control
	ATC concentration (ng/mL)	Log(ATC)	Parallel 1	Parallel 2	Parallel 3	Mean value	Error bar	Relative fluorescence intensity	S.D.
	300	2.47712	111.91	104.29	105.52	107.24	4.09083	2.33565	0.0890969
	200	2.30103	92.89	121.16	114.74	109.597	14.8202	2.38698	0.322779
	100	2	129.13	218.66	189.78	179.19	45.6948	3.9027	0.995218
	50	1.69897	133.31	147.14	168.82	149.757	17.899	3.26165	0.389835
	20	1.30103	101.87	77.46	96.29	91.8733	12.7903	2.00097	0.278569
	10	1	166.26	193.23	151.33	170.273	21.2364	3.7085	0.462521
	0.01	-2	180.35	145.49	229.25	185.03	42.0757	4.02989	0.916394
	Nonlinear fitting
	X1	Y1
	-2	5.07362
	-1.97763	5.07362
	-1.97315	5.07362
	-1.96868	5.07362
	-1.9642	5.07362
	-1.95973	5.07362
	-1.95526	5.07362
	-1.95078	5.07362
	-1.94631	5.07362
	-1.94183	5.07362
	-1.93736	5.07362
	-1.93288	5.07362
	-1.92841	5.07362
	-1.92393	5.07362
	-1.91946	5.07362
	-1.91498	5.07362
	-1.91051	5.07362
	-1.90604	5.07362
	-1.90156	5.07362
	-1.89709	5.07362
	-1.89261	5.07362
	-1.88814	5.07362
	-1.88366	5.07362
	-1.87919	5.07362
	-1.87471	5.07362
	-1.87024	5.07362
	-1.86577	5.07362
	-1.86129	5.07362
	-1.85682	5.07362
	-1.85234	5.07362
	-1.84787	5.07362
	-1.84339	5.07362
	-1.83892	5.07362
	-1.83444	5.07362
	-1.82997	5.07362
	-1.8255	5.07362
	-1.82102	5.07362
	-1.81655	5.07362
	-1.81207	5.07362
	-1.8076	5.07362
	-1.80312	5.07362
	-1.79865	5.07362
	-1.79417	5.07362
	-1.7897	5.07362
	-1.78523	5.07362
	-1.78075	5.07362
	-1.77628	5.07362
	-1.7718	5.07362
	-1.76733	5.07362
	-1.76285	5.07362
	-1.75838	5.07362
	-1.7539	5.07362
	-1.74943	5.07362
	-1.74495	5.07362
	-1.74048	5.07362
	-1.73601	5.07362
	-1.73153	5.07362
	-1.72706	5.07362
	-1.72258	5.07362
	-1.71811	5.07362
	-1.71363	5.07362
	-1.70916	5.07362
	-1.70468	5.07362
	-1.70021	5.07362
	-1.69574	5.07362
	-1.69126	5.07362
	-1.68679	5.07362
	-1.68231	5.07362
	-1.67784	5.07362
	-1.67336	5.07362
	-1.66889	5.07362
	-1.66441	5.07362
	-1.65994	5.07362
	-1.65547	5.07362
	-1.65099	5.07362
	-1.64652	5.07362
	-1.64204	5.07362
	-1.63757	5.07362
	-1.63309	5.07362
	-1.62862	5.07362
	-1.62414	5.07362
	-1.61967	5.07362
	-1.6152	5.07362
	-1.61072	5.07362
	-1.60625	5.07362
	-1.60177	5.07362
	-1.5973	5.07362
	-1.59282	5.07362
	-1.58835	5.07362
	-1.58387	5.07362
	-1.5794	5.07362
	-1.57492	5.07362
	-1.57045	5.07362
	-1.56598	5.07362
	-1.5615	5.07362
	-1.55703	5.07362
	-1.55255	5.07362
	-1.54808	5.07362
	-1.5436	5.07362
	-1.53913	5.07362
	-1.53465	5.07362
	-1.53018	5.07362
	-1.52571	5.07362
	-1.52123	5.07362
	-1.51676	5.07362
	-1.51228	5.07362
	-1.50781	5.07362
	-1.50333	5.07362
	-1.49886	5.07362
	-1.49438	5.07362
	-1.48991	5.07362
	-1.48544	5.07362
	-1.48096	5.07362
	-1.47649	5.07362
	-1.47201	5.07362
	-1.46754	5.07362
	-1.46306	5.07362
	-1.45859	5.07362
	-1.45411	5.07362
	-1.44964	5.07362
	-1.44517	5.07362
	-1.44069	5.07362
	-1.43622	5.07362
	-1.43174	5.07362
	-1.42727	5.07362
	-1.42279	5.07362
	-1.41832	5.07362
	-1.41384	5.07362
	-1.40937	5.07362
	-1.40489	5.07362
	-1.40042	5.07362
	-1.39595	5.07362
	-1.39147	5.07362
	-1.387	5.07362
	-1.38252	5.07362
	-1.37805	5.07362
	-1.37357	5.07362
	-1.3691	5.07362
	-1.36462	5.07362
	-1.36015	5.07362
	-1.35568	5.07362
	-1.3512	5.07362
	-1.34673	5.07362
	-1.34225	5.07362
	-1.33778	5.07362
	-1.3333	5.07362
	-1.32883	5.07362
	-1.32435	5.07362
	-1.31988	5.07362
	-1.31541	5.07362
	-1.31093	5.07362
	-1.30646	5.07362
	-1.30198	5.07362
	-1.29751	5.07362
	-1.29303	5.07362
	-1.28856	5.07362
	-1.28408	5.07362
	-1.27961	5.07362
	-1.27514	5.07362
	-1.27066	5.07362
	-1.26619	5.07362
	-1.26171	5.07362
	-1.25724	5.07362
	-1.25276	5.07362
	-1.24829	5.07362
	-1.24381	5.07362
	-1.23934	5.07362
	-1.23486	5.07362
	-1.23039	5.07362
	-1.22592	5.07362
	-1.22144	5.07362
	-1.21697	5.07362
	-1.21249	5.07362
	-1.20802	5.07362
	-1.20354	5.07362
	-1.19907	5.07362
	-1.19459	5.07362
	-1.19012	5.07362
	-1.18565	5.07362
	-1.18117	5.07362
	-1.1767	5.07362
	-1.17222	5.07362
	-1.16775	5.07362
	-1.16327	5.07362
	-1.1588	5.07362
	-1.15432	5.07362
	-1.14985	5.07362
	-1.14538	5.07362
	-1.1409	5.07362
	-1.13643	5.07362
	-1.13195	5.07363
	-1.12748	5.07363
	-1.123	5.07363
	-1.11853	5.07363
	-1.11405	5.07363
	-1.10958	5.07363
	-1.10511	5.07363
	-1.10063	5.07363
	-1.09616	5.07363
	-1.09168	5.07363
	-1.08721	5.07363
	-1.08273	5.07363
	-1.07826	5.07363
	-1.07378	5.07363
	-1.06931	5.07363
	-1.06483	5.07363
	-1.06036	5.07363
	-1.05589	5.07363
	-1.05141	5.07363
	-1.04694	5.07363
	-1.04246	5.07363
	-1.03799	5.07363
	-1.03351	5.07363
	-1.02904	5.07363
	-1.02456	5.07363
	-1.02009	5.07363
	-1.01562	5.07363
	-1.01114	5.07363
	-1.00667	5.07363
	-1.00219	5.07363
	-0.99772	5.07363
	-0.99324	5.07363
	-0.98877	5.07363
	-0.98429	5.07363
	-0.97982	5.07363
	-0.97535	5.07363
	-0.97087	5.07363
	-0.9664	5.07363
	-0.96192	5.07363
	-0.95745	5.07363
	-0.95297	5.07363
	-0.9485	5.07363
	-0.94402	5.07363
	-0.93955	5.07363
	-0.93508	5.07363
	-0.9306	5.07363
	-0.92613	5.07363
	-0.92165	5.07363
	-0.91718	5.07363
	-0.9127	5.07363
	-0.90823	5.07363
	-0.90375	5.07363
	-0.89928	5.07363
	-0.8948	5.07363
	-0.89033	5.07363
	-0.88586	5.07363
	-0.88138	5.07363
	-0.87691	5.07363
	-0.87243	5.07363
	-0.86796	5.07363
	-0.86348	5.07363
	-0.85901	5.07363
	-0.85453	5.07363
	-0.85006	5.07363
	-0.84559	5.07363
	-0.84111	5.07364
	-0.83664	5.07364
	-0.83216	5.07364
	-0.82769	5.07364
	-0.82321	5.07364
	-0.81874	5.07364
	-0.81426	5.07364
	-0.80979	5.07364
	-0.80532	5.07364
	-0.80084	5.07364
	-0.79637	5.07364
	-0.79189	5.07364
	-0.78742	5.07364
	-0.78294	5.07364
	-0.77847	5.07364
	-0.77399	5.07364
	-0.76952	5.07364
	-0.76505	5.07364
	-0.76057	5.07364
	-0.7561	5.07364
	-0.75162	5.07364
	-0.74715	5.07364
	-0.74267	5.07364
	-0.7382	5.07365
	-0.73372	5.07365
	-0.72925	5.07365
	-0.72477	5.07365
	-0.7203	5.07365
	-0.71583	5.07365
	-0.71135	5.07365
	-0.70688	5.07365
	-0.7024	5.07365
	-0.69793	5.07365
	-0.69345	5.07365
	-0.68898	5.07365
	-0.6845	5.07365
	-0.68003	5.07365
	-0.67556	5.07366
	-0.67108	5.07366
	-0.66661	5.07366
	-0.66213	5.07366
	-0.65766	5.07366
	-0.65318	5.07366
	-0.64871	5.07366
	-0.64423	5.07366
	-0.63976	5.07366
	-0.63529	5.07366
	-0.63081	5.07367
	-0.62634	5.07367
	-0.62186	5.07367
	-0.61739	5.07367
	-0.61291	5.07367
	-0.60844	5.07367
	-0.60396	5.07367
	-0.59949	5.07367
	-0.59502	5.07368
	-0.59054	5.07368
	-0.58607	5.07368
	-0.58159	5.07368
	-0.57712	5.07368
	-0.57264	5.07368
	-0.56817	5.07368
	-0.56369	5.07369
	-0.55922	5.07369
	-0.55474	5.07369
	-0.55027	5.07369
	-0.5458	5.07369
	-0.54132	5.07369
	-0.53685	5.0737
	-0.53237	5.0737
	-0.5279	5.0737
	-0.52342	5.0737
	-0.51895	5.0737
	-0.51447	5.07371
	-0.51	5.07371
	-0.50553	5.07371
	-0.50105	5.07371
	-0.49658	5.07372
	-0.4921	5.07372
	-0.48763	5.07372
	-0.48315	5.07372
	-0.47868	5.07373
	-0.4742	5.07373
	-0.46973	5.07373
	-0.46526	5.07373
	-0.46078	5.07374
	-0.45631	5.07374
	-0.45183	5.07374
	-0.44736	5.07375
	-0.44288	5.07375
	-0.43841	5.07375
	-0.43393	5.07376
	-0.42946	5.07376
	-0.42498	5.07376
	-0.42051	5.07377
	-0.41604	5.07377
	-0.41156	5.07378
	-0.40709	5.07378
	-0.40261	5.07378
	-0.39814	5.07379
	-0.39366	5.07379
	-0.38919	5.0738
	-0.38471	5.0738
	-0.38024	5.07381
	-0.37577	5.07381
	-0.37129	5.07382
	-0.36682	5.07382
	-0.36234	5.07383
	-0.35787	5.07383
	-0.35339	5.07384
	-0.34892	5.07384
	-0.34444	5.07385
	-0.33997	5.07386
	-0.3355	5.07386
	-0.33102	5.07387
	-0.32655	5.07387
	-0.32207	5.07388
	-0.3176	5.07389
	-0.31312	5.07389
	-0.30865	5.0739
	-0.30417	5.07391
	-0.2997	5.07392
	-0.29523	5.07393
	-0.29075	5.07393
	-0.28628	5.07394
	-0.2818	5.07395
	-0.27733	5.07396
	-0.27285	5.07397
	-0.26838	5.07398
	-0.2639	5.07399
	-0.25943	5.074
	-0.25495	5.07401
	-0.25048	5.07402
	-0.24601	5.07403
	-0.24153	5.07404
	-0.23706	5.07405
	-0.23258	5.07406
	-0.22811	5.07407
	-0.22363	5.07408
	-0.21916	5.07409
	-0.21468	5.07411
	-0.21021	5.07412
	-0.20574	5.07413
	-0.20126	5.07415
	-0.19679	5.07416
	-0.19231	5.07418
	-0.18784	5.07419
	-0.18336	5.0742
	-0.17889	5.07422
	-0.17441	5.07424
	-0.16994	5.07425
	-0.16547	5.07427
	-0.16099	5.07429
	-0.15652	5.0743
	-0.15204	5.07432
	-0.14757	5.07434
	-0.14309	5.07436
	-0.13862	5.07438
	-0.13414	5.0744
	-0.12967	5.07442
	-0.1252	5.07444
	-0.12072	5.07446
	-0.11625	5.07448
	-0.11177	5.07451
	-0.1073	5.07453
	-0.10282	5.07456
	-0.09835	5.07458
	-0.09387	5.07461
	-0.0894	5.07463
	-0.08492	5.07466
	-0.08045	5.07469
	-0.07598	5.07471
	-0.0715	5.07474
	-0.06703	5.07477
	-0.06255	5.0748
	-0.05808	5.07483
	-0.0536	5.07487
	-0.04913	5.0749
	-0.04465	5.07493
	-0.04018	5.07497
	-0.03571	5.075
	-0.03123	5.07504
	-0.02676	5.07508
	-0.02228	5.07512
	-0.01781	5.07516
	-0.01333	5.0752
	-0.00886	5.07524
	-0.00438	5.07528
	9.00901e-05	5.07533
	0.00456	5.07537
	0.00904	5.07542
	0.01351	5.07547
	0.01799	5.07552
	0.02246	5.07557
	0.02694	5.07562
	0.03141	5.07567
	0.03589	5.07572
	0.04036	5.07578
	0.04483	5.07584
	0.04931	5.0759
	0.05378	5.07596
	0.05826	5.07602
	0.06273	5.07608
	0.06721	5.07615
	0.07168	5.07621
	0.07616	5.07628
	0.08063	5.07635
	0.08511	5.07643
	0.08958	5.0765
	0.09405	5.07658
	0.09853	5.07666
	0.103	5.07674
	0.10748	5.07682
	0.11195	5.0769
	0.11643	5.07699
	0.1209	5.07708
	0.12538	5.07717
	0.12985	5.07727
	0.13432	5.07736
	0.1388	5.07746
	0.14327	5.07756
	0.14775	5.07767
	0.15222	5.07778
	0.1567	5.07789
	0.16117	5.078
	0.16565	5.07812
	0.17012	5.07824
	0.17459	5.07836
	0.17907	5.07848
	0.18354	5.07861
	0.18802	5.07875
	0.19249	5.07888
	0.19697	5.07902
	0.20144	5.07917
	0.20592	5.07931
	0.21039	5.07946
	0.21486	5.07962
	0.21934	5.07978
	0.22381	5.07994
	0.22829	5.08011
	0.23276	5.08028
	0.23724	5.08046
	0.24171	5.08064
	0.24619	5.08083
	0.25066	5.08102
	0.25514	5.08121
	0.25961	5.08141
	0.26408	5.08162
	0.26856	5.08183
	0.27303	5.08205
	0.27751	5.08228
	0.28198	5.08251
	0.28646	5.08274
	0.29093	5.08298
	0.29541	5.08323
	0.29988	5.08349
	0.30435	5.08375
	0.30883	5.08402
	0.3133	5.08429
	0.31778	5.08458
	0.32225	5.08487
	0.32673	5.08517
	0.3312	5.08547
	0.33568	5.08579
	0.34015	5.08611
	0.34462	5.08644
	0.3491	5.08678
	0.35357	5.08713
	0.35805	5.08749
	0.36252	5.08786
	0.367	5.08824
	0.37147	5.08863
	0.37595	5.08902
	0.38042	5.08943
	0.38489	5.08985
	0.38937	5.09028
	0.39384	5.09073
	0.39832	5.09118
	0.40279	5.09165
	0.40727	5.09212
	0.41174	5.09262
	0.41622	5.09312
	0.42069	5.09364
	0.42517	5.09417
	0.42964	5.09471
	0.43411	5.09527
	0.43859	5.09585
	0.44306	5.09644
	0.44754	5.09704
	0.45201	5.09767
	0.45649	5.0983
	0.46096	5.09896
	0.46544	5.09963
	0.46991	5.10032
	0.47438	5.10103
	0.47886	5.10176
	0.48333	5.10251
	0.48781	5.10327
	0.49228	5.10406
	0.49676	5.10487
	0.50123	5.1057
	0.50571	5.10655
	0.51018	5.10742
	0.51465	5.10832
	0.51913	5.10924
	0.5236	5.11019
	0.52808	5.11116
	0.53255	5.11215
	0.53703	5.11318
	0.5415	5.11423
	0.54598	5.1153
	0.55045	5.11641
	0.55492	5.11754
	0.5594	5.11871
	0.56387	5.11991
	0.56835	5.12114
	0.57282	5.1224
	0.5773	5.12369
	0.58177	5.12502
	0.58625	5.12638
	0.59072	5.12778
	0.5952	5.12922
	0.59967	5.1307
	0.60414	5.13221
	0.60862	5.13377
	0.61309	5.13536
	0.61757	5.137
	0.62204	5.13868
	0.62652	5.14041
	0.63099	5.14218
	0.63547	5.144
	0.63994	5.14587
	0.64441	5.14779
	0.64889	5.14975
	0.65336	5.15177
	0.65784	5.15385
	0.66231	5.15598
	0.66679	5.15816
	0.67126	5.1604
	0.67574	5.16271
	0.68021	5.16507
	0.68468	5.16749
	0.68916	5.16998
	0.69363	5.17254
	0.69811	5.17517
	0.70258	5.17786
	0.70706	5.18062
	0.71153	5.18346
	0.71601	5.18637
	0.72048	5.18937
	0.72495	5.19243
	0.72943	5.19559
	0.7339	5.19882
	0.73838	5.20214
	0.74285	5.20555
	0.74733	5.20905
	0.7518	5.21264
	0.75628	5.21632
	0.76075	5.22011
	0.76523	5.22399
	0.7697	5.22798
	0.77417	5.23207
	0.77865	5.23627
	0.78312	5.24058
	0.7876	5.24501
	0.79207	5.24955
	0.79655	5.25421
	0.80102	5.259
	0.8055	5.26391
	0.80997	5.26896
	0.81444	5.27413
	0.81892	5.27945
	0.82339	5.2849
	0.82787	5.2905
	0.83234	5.29624
	0.83682	5.30214
	0.84129	5.30819
	0.84577	5.31441
	0.85024	5.32078
	0.85471	5.32733
	0.85919	5.33405
	0.86366	5.34095
	0.86814	5.34802
	0.87261	5.35529
	0.87709	5.36275
	0.88156	5.3704
	0.88604	5.37826
	0.89051	5.38632
	0.89498	5.3946
	0.89946	5.40309
	0.90393	5.41181
	0.90841	5.42076
	0.91288	5.42994
	0.91736	5.43937
	0.92183	5.44904
	0.92631	5.45897
	0.93078	5.46917
	0.93526	5.47963
	0.93973	5.49036
	0.9442	5.50138
	0.94868	5.51269
	0.95315	5.52429
	0.95763	5.5362
	0.9621	5.54843
	0.96658	5.56097
	0.97105	5.57385
	0.97553	5.58706
	0.98	5.60062
	0.98447	5.61454
	0.98895	5.62882
	0.99342	5.64347
	0.9979	5.65852
	1	5.66572
	1.00237	5.67395
	1.00685	5.68979
	1.01132	5.70605
	1.0158	5.72273
	1.02027	5.73985
	1.02474	5.75742
	1.02922	5.77544
	1.03369	5.79394
	1.03817	5.81293
	1.04264	5.83241
	1.04712	5.85239
	1.05159	5.8729
	1.05607	5.89395
	1.06054	5.91555
	1.06502	5.93771
	1.06949	5.96044
	1.07396	5.98377
	1.07844	6.00771
	1.08291	6.03227
	1.08739	6.05747
	1.09186	6.08333
	1.09634	6.10985
	1.10081	6.13707
	1.10529	6.165
	1.10976	6.19364
	1.11423	6.22304
	1.11871	6.25319
	1.12318	6.28412
	1.12766	6.31586
	1.13213	6.34842
	1.13661	6.38182
	1.14108	6.41608
	1.14556	6.45122
	1.15003	6.48727
	1.1545	6.52426
	1.15898	6.56219
	1.16345	6.6011
	1.16793	6.64101
	1.1724	6.68195
	1.17688	6.72394
	1.18135	6.767
	1.18583	6.81117
	1.1903	6.85647
	1.19477	6.90292
	1.19925	6.95057
	1.20372	6.99943
	1.2082	7.04953
	1.21267	7.10091
	1.21715	7.1536
	1.22162	7.20763
	1.2261	7.26303
	1.23057	7.31983
	1.23505	7.37807
	1.23952	7.43779
	1.24399	7.49901
	1.24847	7.56177
	1.25294	7.62612
	1.25742	7.69209
	1.26189	7.75971
	1.26637	7.82903
	1.27084	7.90008
	1.27532	7.97291
	1.27979	8.04756
	1.28426	8.12407
	1.28874	8.20248
	1.29321	8.28284
	1.29769	8.36519
	1.30103	8.42803
	1.30216	8.44958
	1.30664	8.53605
	1.31111	8.62466
	1.31559	8.71544
	1.32006	8.80846
	1.32453	8.90375
	1.32901	9.00137
	1.33348	9.10138
	1.33796	9.20382
	1.34243	9.30874
	1.34691	9.41621
	1.35138	9.52628
	1.35586	9.639
	1.36033	9.75443
	1.3648	9.87263
	1.36928	9.99365
	1.37375	10.1176
	1.37823	10.2444
	1.3827	10.3743
	1.38718	10.5072
	1.39165	10.6433
	1.39613	10.7826
	1.4006	10.9251
	1.40508	11.071
	1.40955	11.2202
	1.41402	11.3729
	1.4185	11.5292
	1.42297	11.689
	1.42745	11.8525
	1.43192	12.0197
	1.4364	12.1907
	1.44087	12.3657
	1.44535	12.5445
	1.44982	12.7274
	1.45429	12.9143
	1.45877	13.1054
	1.46324	13.3008
	1.46772	13.5004
	1.47219	13.7045
	1.47667	13.9129
	1.48114	14.1259
	1.48562	14.3436
	1.49009	14.5658
	1.49456	14.7928
	1.49904	15.0247
	1.50351	15.2614
	1.50799	15.5031
	1.51246	15.7498
	1.51694	16.0017
	1.52141	16.2587
	1.52589	16.5209
	1.53036	16.7885
	1.53483	17.0615
	1.53931	17.3399
	1.54378	17.6239
	1.54826	17.9134
	1.55273	18.2086
	1.55721	18.5095
	1.56168	18.8162
	1.56616	19.1287
	1.57063	19.4471
	1.57511	19.7714
	1.57958	20.1017
	1.58405	20.4381
	1.58853	20.7806
	1.593	21.1293
	1.59748	21.4841
	1.60195	21.8452
	1.60643	22.2126
	1.6109	22.5862
	1.61538	22.9662
	1.61985	23.3526
	1.62432	23.7454
	1.6288	24.1445
	1.63327	24.5501
	1.63775	24.9622
	1.64222	25.3807
	1.6467	25.8057
	1.65117	26.2372
	1.65565	26.6751
	1.66012	27.1195
	1.66459	27.5703
	1.66907	28.0276
	1.67354	28.4912
	1.67802	28.9612
	1.68249	29.4376
	1.68697	29.9203
	1.69144	30.4093
	1.69592	30.9044
	1.69897	31.246
	1.70039	31.4058
	1.70486	31.9132
	1.70934	32.4267
	1.71381	32.9461
	1.71829	33.4715
	1.72276	34.0026
	1.72724	34.5395
	1.73171	35.0819
	1.73619	35.63
	1.74066	36.1834
	1.74514	36.7421
	1.74961	37.3061
	1.75408	37.8751
	1.75856	38.449
	1.76303	39.0277
	1.76751	39.6111
	1.77198	40.199
	1.77646	40.7913
	1.78093	41.3878
	1.78541	41.9883
	1.78988	42.5927
	1.79435	43.2008
	1.79883	43.8124
	1.8033	44.4273
	1.80778	45.0455
	1.81225	45.6666
	1.81673	46.2905
	1.8212	46.9169
	1.82568	47.5458
	1.83015	48.1768
	1.83462	48.8098
	1.8391	49.4445
	1.84357	50.0808
	1.84805	50.7185
	1.85252	51.3573
	1.857	51.9969
	1.86147	52.6373
	1.86595	53.2781
	1.87489	54.5603
	1.87937	55.2012
	1.88384	55.8417
	1.88832	56.4815
	1.89279	57.1206
	1.89727	57.7585
	1.90174	58.3952
	1.90622	59.0303
	1.91069	59.6638
	1.91517	60.2953
	1.91964	60.9247
	1.92411	61.5518
	1.92859	62.1764
	1.93306	62.7982
	1.93754	63.4171
	1.94201	64.0329
	1.94649	64.6454
	1.95096	65.2544
	1.95544	65.8597
	1.95991	66.4612
	1.96438	67.0587
	1.96886	67.6521
	1.97333	68.2411
	1.97781	68.8256
	1.98228	69.4056
	1.98676	69.9807
	1.99123	70.551
	1.99571	71.1162
	2	71.6538
	2.00018	71.6762
	2.00465	72.231
	2.00913	72.7804
	2.0136	73.3243
	2.01808	73.8626
	2.02255	74.3952
	2.02703	74.922
	2.0315	75.443
	2.03598	75.9579
	2.04045	76.4669
	2.04492	76.9698
	2.0494	77.4665
	2.05387	77.9571
	2.05835	78.4413
	2.06282	78.9193
	2.0673	79.391
	2.07177	79.8562
	2.07625	80.3151
	2.08072	80.7675
	2.0852	81.2135
	2.08967	81.6531
	2.09414	82.0862
	2.09862	82.5128
	2.10309	82.933
	2.10757	83.3466
	2.11204	83.7539
	2.11652	84.1547
	2.12099	84.5491
	2.12547	84.9371
	2.12994	85.3187
	2.13441	85.6939
	2.13889	86.0629
	2.14336	86.4255
	2.14784	86.7819
	2.15231	87.1321
	2.15679	87.4762
	2.16126	87.8141
	2.16574	88.146
	2.17021	88.4719
	2.17468	88.7917
	2.17916	89.1057
	2.18363	89.4139
	2.18811	89.7162
	2.19258	90.0129
	2.19706	90.3038
	2.20153	90.5892
	2.20601	90.869
	2.21048	91.1433
	2.21495	91.4122
	2.21943	91.6758
	2.2239	91.9342
	2.22838	92.1873
	2.23285	92.4353
	2.23733	92.6783
	2.2418	92.9163
	2.24628	93.1493
	2.25075	93.3776
	2.25523	93.601
	2.2597	93.8198
	2.26417	94.034
	2.26865	94.2436
	2.27312	94.4487
	2.2776	94.6495
	2.28207	94.8459
	2.28655	95.0381
	2.29102	95.2261
	2.2955	95.41
	2.29997	95.5898
	2.30103	95.6319
	2.30444	95.7657
	2.30892	95.9377
	2.31339	96.1059
	2.31787	96.2703
	2.32234	96.4311
	2.32682	96.5882
	2.33129	96.7418
	2.33577	96.8919
	2.34024	97.0386
	2.34471	97.182
	2.34919	97.3221
	2.35366	97.459
	2.35814	97.5927
	2.36261	97.7233
	2.36709	97.8509
	2.37156	97.9756
	2.37604	98.0973
	2.38051	98.2163
	2.38498	98.3324
	2.38946	98.4458
	2.39393	98.5565
	2.39841	98.6646
	2.40288	98.7702
	2.40736	98.8732
	2.41183	98.9739
	2.41631	99.0721
	2.42078	99.168
	2.42526	99.2615
	2.42973	99.3529
	2.4342	99.442
	2.43868	99.529
	2.44315	99.614
	2.44763	99.6968
	2.4521	99.7777
	2.45658	99.8566
	2.46105	99.9336
	2.46553	100.009
	2.47	100.082

## Sheet: Fig. 1i
	ATC concentration (ng/mL)	200					100					50					20					10					0
	Time (min)	Parallel 1	Parallel 2	Parallel 3	Mean value	Error bar	Parallel 1	Parallel 2	Parallel 3	Mean value	Error bar	Parallel 1	Parallel 2	Parallel 3	Mean value	Error bar	Parallel 1	Parallel 2	Parallel 3	Mean value	Error bar	Parallel 1	Parallel 2	Parallel 3	Mean value	Error bar	Parallel 1	Parallel 2	Parallel 3	Mean value	Error bar
	0	1558.67	1630.91	1396.43	1528.67	120.084	1478.27	1560.16	1336.38	1458.27	113.223	1476.86	1480.92	1532.8	1496.86	31.1911	1552.62	1480.35	1564.89	1532.62	45.681	1493.39	1483.4	1493.38	1490.06	5.76484	1580.78	1610.33	1521.23	1570.78	45.3839
	10	1257.34	1258.17	1166.51	1227.34	52.682	1286.9	1381.03	1132.77	1266.9	125.333	1219.44	1209.9	1288.98	1239.44	43.1673	1425.14	1335.35	1454.93	1405.14	62.2482	1401.38	1400.6	1392.16	1398.05	5.1129	1556.42	1608.82	1474.02	1546.42	67.9541
	20	905.81	927.01	794.61	875.81	71.1157	1058.32	1090.06	966.58	1038.32	64.1235	1027.86	1034.29	1081.43	1047.86	29.2497	1257.07	1163.04	1291.1	1237.07	66.3313	1258.85	1300.35	1207.35	1255.52	46.5895	1547.06	1603.56	1460.56	1537.06	72.0226
	30	578.24	625.44	441.04	548.24	95.7906	789.84	784.77	734.91	769.84	30.3563	789.52	787.22	851.82	809.52	36.6509	1046.29	968.18	1064.4	1026.29	51.1329	1100.53	1149.27	1041.79	1097.2	53.8175	1539.89	1606.07	1443.71	1529.89	81.6406
	40	233.23	306.94	69.52	203.23	121.52	515.09	520.93	449.25	495.09	39.8058	562.13	576.35	607.91	582.13	23.4309	842.78	761.42	864.14	822.78	54.2019	956.91	988.62	905.2	950.243	42.1077	1521.71	1550.69	1462.73	1511.71	44.8246
	50	16.61	88.19	-147.41	-14.2033	120.785	305.02	322.17	227.87	285.02	50.2307	391.66	405.69	437.63	411.66	23.5593	708.94	612.88	745	688.94	68.2929	845.2	846.86	813.54	835.2	18.7765	1504.46	1497.16	1481.76	1494.46	11.5884
	60				#DIV/0!	#DIV/0!	196.27	216.35	116.19	176.27	52.9906	271.97	259.47	344.47	291.97	45.8939	511.04	435.76	526.32	491.04	48.4797	771.94	783.83	730.05	761.94	28.2502	1492.7	1499	1456.4	1482.7	22.9933

## Sheet: Fig. 1j
	ATC concentration (ng/mL)	200					100					50					20					10					0
	Time (h)	Parallel 1	Parallel 2	Parallel 3	Mean value	Error bar	Parallel 1	Parallel 2	Parallel 3	Mean value	Error bar	Parallel 1	Parallel 2	Parallel 3	Mean value	Error bar	Parallel 1	Parallel 2	Parallel 3	Mean value	Error bar	Parallel 1	Parallel 2	Parallel 3	Mean value	Error bar	Parallel 1	Parallel 2	Parallel 3	Mean value	Error bar
	0	58.2	62.02	56.37	58.8633	2.88282	56.2	64.13	52.26	57.53	6.04573	42.2	52.52	31.87	42.1967	10.325	79.11	97.89	58.3	78.4333	19.8037	4.35	1.05	1.69	2.36333	1.75001	6.95	1.76	6.13	4.94667	2.79002
	1	250.1	262.59	239.68	250.79	11.4706	190.3	213.64	168.95	190.963	22.3524	110.5	123.08	96.91	110.163	13.0882	97	115.34	76.65	96.33	19.3537	31	14.75	41.24	28.9967	13.3581	24	8.65	33.34	21.9967	12.4663
	2	517	539.92	496.07	517.663	21.9325	378.8	437.35	322.24	379.463	57.5579	178.75	202.24	155.25	178.747	23.495	117.8	139.56	94.03	117.13	22.7724	47.35	5.96	82.73	45.3467	38.4242	39.95	-11.46	85.37	37.9533	48.4459
	3	718.4	799.17	639.62	719.063	79.7771	592.85	663.79	525.09	593.91	69.3561	357.45	391.4	323.4	357.417	34	178.5	222.47	132.52	177.83	44.9787	104.9	-21.83	225.63	102.9	123.742	68.5	35.38	95.61	66.4967	30.1649
	4	1012.5	1122.59	904.4	1013.16	109.097	768.45	851.15	687.74	769.113	81.707	438	494.29	381.75	438.013	56.27	214.25	269.3	157.19	213.58	56.058	137.45	58.02	210.89	135.453	76.4546	62.8	22.19	97.43	60.8067	37.6596
	5	1398.8	1562.75	1236.84	1399.46	162.956	961.85	1062.39	863.3	962.513	99.5467	571.45	650.56	492.89	571.633	78.8352	349.71	391.24	306.15	349.033	42.549	150.15	43.02	251.29	148.153	104.149	65	39.52	84.47	62.9967	22.5419

## Sheet: Fig. 2b
	Fluorescence intensity							Cell growth
	Time (h)	rrnB P1-(teF)YFP						Time (h)	rrnB P1-(teF)YFP
		Ptet-1	Pfic-tev	PbolA-tev	PS4-tev	PS60-tev			Ptet-1	Pfic-tev	PbolA-tev	PS4-tev	PS60-tev
	0	13.1859	-1.87766	-6.45756	-7.28741	-5.29668		0	0.0224	0.0222	0.0227	0.0257	0.0198
	0.5	17.1121	-4.62031	-8.74667	-2.05899	-5.28288		0.5	0.0286	0.0306	0.028	0.0338	0.0288
	1	16.8125	-4.86155	-2.69585	-5.72161	-8.35464		1	0.0487	0.0564	0.0475	0.0625	0.0469
	1.5	17.4113	-2.75163	5.93397	1.10024	-0.37018		1.5	0.0897	0.1053	0.0836	0.1149	0.0858
	2	23.7033	2.22914	-3.95962	-5.12611	-5.82581		2	0.1537	0.1882	0.1538	0.2048	0.1563
	2.5	32.3718	3.33616	-2.48386	-6.18099	-1.33279		2.5	0.27	0.3129	0.2697	0.3222	0.2735
	3	35.2178	5.93771	5.93397	-5.84962	1.16996		3	0.3841	0.4325	0.4015	0.4589	0.4043
	3.5	43.9776	9.12851	7.11668	-6.05299	1.59124		3.5	0.5569	0.6475	0.5557	0.6764	0.5812
	4	48.9057	14.7738	16.362	0.25678	2.78164		4	0.7656	0.8349	0.7782	0.8785	0.7929
	4.5	55.1443	34.5504	23.4676	0.98332	3.78214		4.5	0.9375	1.0001	0.952	1.02	0.9652
	5	61.7519	49.8696	30.5183	1.37892	5.57296		5	1.0533	1.0979	1.0733	1.1216	1.079
	5.5	63.672	58.9603	34.4394	7.95195	6.46607		5.5	1.139	1.163	1.158	1.1831	1.1596
	6	77.6956	83.6893	50.4365	12.4057	8.21219		6	1.1875	1.2074	1.207	1.2275	1.207
	6.5	118.488	112.106	78.001	18.9032	19.452		6.5	1.2196	1.2336	1.2422	1.2493	1.2381
	7	165.252	176.101	121.576	31.5907	20.6513		7	1.2403	1.2512	1.2625	1.2656	1.2573
	7.5	197.844	225.222	147.368	39.156	20.8046		7.5	1.2534	1.2637	1.2757	1.2747	1.2691
	8	224.007	241.162	154.33	27.712	10.0798		8	1.2628	1.2722	1.2862	1.2834	1.2784
	8.5	236.256	236.465	159.119	21.1856	4.5528		8.5	1.2649	1.2741	1.2891	1.2872	1.282
	9	233.861	239.308	144.034	13.5561	0.47881		9	1.2683	1.275	1.2929	1.2901	1.2851
	9.5	237.943	229.606	134.272	1.76655	0.78816		9.5	1.2709	1.2766	1.2966	1.2911	1.2886
	10	244.156	218.904	122.261	2.66132	0.28196		10	1.2699	1.2768	1.2965	1.2904	1.2902
	10.5	240.724	211.308	110.854	0.31386	0.47001		10.5	1.2695	1.2767	1.2965	1.2904	1.2907
	11	245.075	204.754	100.453	0.35001	0.04703		11	1.2664	1.2729	1.2935	1.2868	1.2874
	11.5	233.207	195.314	93.8033	0.70822	0.92556		11.5	1.2625	1.2668	1.2895	1.2822	1.2835
	12	242.267	188.671	79.4325	0.21793	0.41688		12	1.2592	1.2635	1.2865	1.2794	1.2807
	12.5	241.462	178.168	61.9504	0.67282	0.42695		12.5	1.2555	1.2592	1.2836	1.2759	1.2776
	13	234.441	168.767	42.9547	0.03674	0.77044
	15	233.811	146.565	15.3146	0.16588	0.02156
	17	234.017	114.352	1.01529	0.18861	0.56104
	19	229.256	95.3156	0.13548	0.80059	0.15852
	21	231.943	74.1854	0.13656	0.18845	0.13625
	23	224.681	48.4355	1.60121	0.03971	0.06095

## Sheet: Fig. 2c
		Ptet-tev	Pfic-tev	PbolA-tev	Ps4-tev	Ps60-tev
	rrnB P1-(teF)YFP	0.2	9	8.5	7.5	7
	rpsT P2-(teF)YFP	1	8	8	8	7
	rpsJ-(teF)YFP	4	10	9.5	8.5	8
	Ptrc-(teF)YFP	3	10	10	8.5	8.5
	Ptrc-(teF)YFP	24	24	24	24	24

## Sheet: Fig. 2d
		GFP		mCherry
		ATC-	ATC＋	ATC-	ATC＋
	Parallel 1	295.47	2494.66	285.246	19.3385
	Parallel 2	58.4447	2881.02	284	20.3915
	Parallel 3	340.321	2615.22	322.992	23.0725
	Parallel 4	175.984	2717.15	298.154	25.9405
	Parallel 5	60.8713	2536.57	314.826	18.6735
	Parallel 6	377.023	2339.64	298.606	18.2915

## Sheet: Fig. 2e
		GFP		mCherry
		ATC-	ATC＋	ATC-	ATC＋
	Parallel 1	168.452	1507.43	292.778	33.907
	Parallel 2	264.72	1820.5	267.741	30.5084
	Parallel 3	218.599	1534.87	309.745	24.6325
	Parallel 4	289.168	1754.95	294.981	37.1231
	Parallel 5	222.482	1911.98	265.472	21.2185
	Parallel 6	367.461	1734.26	236.254	34.0189

[truncated: 37 more sheets: Fig. 3c, Fig. 3d, Fig. 4, Fig. 5b, Fig. 5c, Fig. 5d, Fig. 5e, Fig. 5f, Fig. 5g, Fig. 6b, Fig. 6c, Fig.  6d, Fig. 7b, Fig. 7c, Fig. 7d, Fig. 7e, Suppl Fig. 1b, Suppl Fig. 2a, Suppl Fig. 2b, Suppl Fig. 3c …]
